# Supplementary material for: Metastatic Cutaneous Melanoma in a White African Lioness (Panthera leo)
Source: Vet Sci. 2021 Aug 1;8(8):154. doi: 10.3390/vetsci8080154 (PMC8402825; doi:10.3390/vetsci8080154)
Supplement: Supplementary file 1 [file vetsci-08-00154-s001.zip]

Archive with 1 entries (1 files):
- vetsci-1303259-updated supplement.pdf
